# Supplementary material for: Pharmacological Interventions for Opioid-Induced Hyperalgesia: A Scoping Review of Preclinical Trials
Source: J Clin Med. 2022 Nov 29;11(23):7060. doi: 10.3390/jcm11237060 (PMC9735807; doi:10.3390/jcm11237060)
Supplement: Supplementary file 1 [file jcm-11-07060-s001.zip]

Archive with 1 entries (1 files):
- jcm-2035646-supplementary.xlsx
