# Supplementary material for: Pharmacological Interventions for Opioid-Induced Hyperalgesia: A Scoping Review of Preclinical Trials
Source: J Clin Med. 2022 Nov 29;11(23):7060. doi: 10.3390/jcm11237060 (PMC9735807; doi:10.3390/jcm11237060)
Supplement: Supplementary file 1 [file jcm-11-07060-s001.zip › jcm-2035646-supplementary.xlsx]

## Sheet: Sheet1
	Remifentanil
	Author & Year	Intervention	General Classification	OIH Attenuation Mechanism	OIH Mechanism Group	Animals	Study Groups [N]	Dose & Administration	Time of Administration	Injury	QST	Location of Measurements	Time of Measurements	Lenght of the Trial	Opioid dose	Success	Comments
1	Cui et al. (2009)	Lidocaine	VGSC blocker	CaMKII phosphorylation inhibition	NMDAR inhibition	R, SD, M	1) propofol [10] 2) propofol & remifentanil [10] 3) propofol & lidocaine [10] 4) propofol & remifentanil & lidocaine [10]	7.25 mg i.v. infusion for 120 min	Coadministration	PI	Several von Frey filaments (nM, withdrawal)	Hind paw (ipsilateral and contralateral)	Baseline and 30 min, 120 min, 300 min postanesthesia	300 min	31.25 μg intravenous infusion	YES	Pain scoring by weight bearing. Showed the different between contralateral and ipsilateral hind paw.
2	Gu et al. (2009)	Ketamine	NMDAR blocker	NMDAR block	NMDAR inhibition	R, SD, M	1) saline [12] 2) remifentanil [12] 3) remifentanil & ketamine [12]	10 mg/kg s.c.	30 min before remifentanil infusion	PI	Several von Frey filaments (g, withdrawal) + radiant heat test (s, withdrawal)	Hind paw (ipsilateral)	Baseline and 2 h, 6 h, 24 h, 48 h after the surgical procedure	2 days	0.04 mg/kg subcutaneous infusion	YES
3	Zheng et al. (2012)	Dexmedetomidine	α2-adrenergic agonist	NMDAR phosphorylation inhibiton	NMDAR inhibition	R, SD, M	1) saline [12] 2) remifentanil [12] 3) dexmedetomidine 12.5 μg/kg & remifentanil [12] 4) dexmedetomidine 25 μg/kg & remifentanil [12] 5) dexmedetomidine 50 μg/kg & remifentanil [12]	12.5 μg/kg, 25 μg/kg, 50 μg/kg s.c	30 min before remifentanil infusion	PI	Several von Frey filaments (g, withdrawal) + radiant heat test (s, withdrawal)	Hind paw (ipsilateral)	Baseline and 6 h, 24 h, 48 h after the surgical procedure	2 days	0.04 mg/kg subcutaneous infusion	YES	Better results in mechanical than thermal tests
4	Aguado et al. (2013)	Naloxone	Opioid antagonist	NMDAR antagonism and TLR4 antagonism	NMDAR inhibition and TLR4 inhibition	R, Wistar, M	1) saline [6] 2) remifentanil [7] 3) remifentanil & naloxone [7]	10 ng/kg i.v. bolus & 0.17 ng/kg/min i.v infusion	Coadministration?	N/A	Electronic von Frey device (g, withdrawal)	Hind paw	Baseline and day 2 and day 4	4 days	4 μg/kg/min or 50 µg/ml intravenous infusion	YES
5	Jiang et al. (2013)	Ro 25-6981	NR2B antagonist	NMDAR antagonism	NMDAR inhibition	R, SD, M	1) saline [6] 2) remifentanil [6] 3) Ro 25-6981 200 μg & remifentanil [6] 4) Ro 25-6981 400 μg & remifentanil [6] 5) Ro 25-6981 800 μg & remifentanil [6]	200 μg, 400 μg, 800 μg i.t.	30 min before remifentanil infusion	PI	Several von Frey filaments (g, withdrawal) + radiant heat test (s, withdrawal)	Hind paw (ipsilateral)	Baseline and 2 h, 6 h, 24 h, 48 h after the surgical procedure	2 days	0.04 mg/kg subcutaneous infusion	YES	Dose dependent results only at 2h afterwards
6	Li et al. (2013)	TDZD-8	Selective GSK-3β inhibitor	NMDAR antagonism and NMDA expression and trafficking inhibition	NMDAR inhibition	R, SD, M	1) saline [12] 2) remifentanil [12] 3) remifentanil & TDZD-8 [12]	1.0 μg/kg/min i.v. infusion for 1h	Coadministration	N/A	Electronic von Frey device (g, withdrawal) + hot plate (s, withdrawal)	Hind paw	Baseline and 2 h, 6 h, 24 h, 48 h after the surgical procedure	2 days	1.0 μg/kg/min intravenous infusion	YES
7	Yuan et al. (2013)	TDZD-8	Selective GSK-3β inhibitor	NMDAR trafficking inhibition	NMDAR inhibition	R, SD, M	1) saline [8] 2) remifentanil [8] 3) TDZD-8 & remifentanil [8]	1 mg/kg i.v. infusion	Just before remifentanil infusion	PI	Electronic von Frey device (g, withdrawal) + hot plate (s, withdrawal)	Hind paw (ipsilateral)	Baseline and 2 h, 6 h, 24 h, 48 h after remifentanil infusion	2 days	1.2 μg/kg/min intravenous infusion for 60 min	YES
8	Li et al. (2014)	LiCl or TDZD-8	Selective GSK-3β inhibitor	AMPAR expression	AMPAR inhibition	R, SD, M	1) saline [8] 2) remifentanil [8] 3) LiCl & remifentanil [8] 4) TDZD-8 & remifentanil [8]	LiCl: 100 mg/kg i.v. infusion. TDZD-8: 1 μg/kg i.v. infusion.	1 h before?	PI	Electronic von Frey device (g, withdrawal) + hot plate (s, withdrawal)	Hind paw (ipsilateral)	Baseline and at 2 h, 6h and daily for 7 days	7 days	1.0 μg/kg/min intravenous infusion for 60 min	YES	Equally effective
9	Sun et al. (2014)	JWH015	CB2 agonist	Glial inhibition, proinflammatory cytokine production inhibition, CB2 expression enhancement, NMDAR phosphorylation inhibition	Glial inhibition	R, SD, M	1) vehicle [9] 2) remifentanil [9] 3) JWH015 & remifentanil [9]	10 μg i.v.	30 min before remifentanil infusion	PI	Several von Frey filaments (g, withdrawal) + radiant heat test (s, withdrawal)	Both hind paws	Baseline and 2 h, 6 h, 24 h, 48 h after the surgical procedure	2 days	0.04 mg/kg subcutaneous infusion for 30 min	YES	Mechanism confirmation by antagonist
10	Liu et al. (2014)	Roscovitine	Cdk5 inhibitor	NMDAR phosphorylation inhibiton and mGluR5 phosphorylation inhibiton	NMDAR inhibition and mGluR5 inhibition	R, SD, M	1) saline [9] 2) remifentanil [9] 3) roscovitine 25 μg & remifentanil [9] 4) roscovitine 50 μg & remifentanil [9] 5) roscovitine 100 μg & remifentanil [9]	25 μg, 50 μg, 100 μg i.t.	30 min before remifentanil infusion	PI	Several von Frey filaments (g, withdrawal) + radiant heat test (s, withdrawal)	Hind paw (ipsilateral)	Baseline and 2 h, 6 h, 24 h, 48 h after the surgical procedure	2 days	0.04 mg/kg subcutaneous infusion for 30 min	YES
11	Zhang et al. (2014)	Hydrogen-rich saline and/or Ro 25-6981	Superoxide remover + NR2B antagonist	NMDAR expression and trafficking inhibition + NMDAR antagonism	NMDAR inhibition + NMDAR inhibition	R, SD, M	1) saline [8] 2) remifentanil [8] 3) HRS 10 ml/kg & remifentanil [8] 4) HRS 2.5 ml/kg & remifentanil [8] 5) remifentanil & Ro 25-6981 5 μg [8] 6) remifentanil & Ro 25-6981 10 μg [8] 7) remifentanil & Ro 25-6981 50 μg [8] 8) HRS 2.5 ml/kg & remifentanil & Ro 25-6981 5 μg [8]	HRS: 10 ml/kg, 2.5 ml/kg i.p. Ro 25-6981: 5 μg, 10 μg, 50 μg i.t.	HRS 10 min before remifentanil infusion or Ro 25-6981 after remifentanil infusion	PI	Electronic von Frey device (g, withdrawal) + hot plate (s, withdrawal)	Hind paw (ipsilateral)	Baseline and once a day for 7 days	7 days	1.0 μg/kg/min intravenous infusion for 60 min	Mostly (5 μg Ro 25-6981 was not effective, HRS 2.5 ml/kg wasn't effective)
12	Aguado et al. (2015)	Amitriptyline or minocycline or maropitant	Tricyclic antidepressant + microglia inhibitor + neurokinin-1 antagonist	NMDAR antagonism + inhibitor of microglia proliferation and proinflammaory cytokine release + NK-1 receptor antagonism	NMDAR inhibition + microglial inhibition and proinflammatory cytokine inhibition + NK-1 receptor inhibition	R, Wistar, M	1) saline [6] 2) remifentanil [6] 3) amitriptyline & remifentanil [6] 4) minocycline & remifentanil [6] 5) maropitant & remifentanil [6]	Amitriptyline: 50 mg/kg i.p. Minocycline: 100 mg/kg i.p. Maropitant: 30 mg/kg i.p.	Just before remifentanil infusion	N/A	Electronic von Frey device (g -> %, withdrawal)	Hind paw	Baseline and day 2	2 days	0.04 mg/kg/min intravenous infusion for 3h	No (none of the drugs were effective)	Amitriptyline may inhibit cellular adenosine uptake, antagonise the N-methyl-D-aspartate receptor and activate opioid receptors.
13	Cui et al. (2015)	Lidocaine	VGSC blocker	CaMKII phosphorylation inhibition	NMDAR inhibition	R, SD, M	1) experimentally naive [18] 2) remifentanil [20] 3) lidocaine & remifentanil [20]	200 mg/kg/min i.v. infusion	Coadministration?	N/A	Electronic von Frey device (g, withdrawal) + hot plate (s, withdrawal)	Hind paw?	Baseline and at 0.5 h, 2 h, 5 h, 24 h after infusions	2 days	2.4 mg/kg/min intravenous infusion for 2 h	YES
14	Jiang et al. (2015)	KN93	CaMKII inhibitor	CaMKII inhibition	NMDAR inhibition	R, SD, M	1) saline [6] 2) remifentanil [6] 3) KN93 25 μg/kg & remifentanil [6] 4) KN93 50 μg/kg & remifentanil [6] 5) KN93 100 μg/kg & remifentanil [6]	25 μg/kg, 50 μg/kg, 100 μg/kg i.t.	30 min before remifentanil infusion	PI	Several von Frey filaments (g, withdrawal) + radiant heat test (s, withdrawal)	Hind paw (ipsilateral)	Baseline and 2 h, 6 h, 24 h, 48 h after the surgical procedure	2 days	0.04 mg/kg subcutaneous infusion	Mostly (not for 25 μg/kg)
15	Wang et al. (2015)	Naltrindole	Selective DOR inhibitor	NMDAR antagonism and NMDAR expression and trafficking inhibition	NMDAR inhibition	R, SD, M	1) saline [8] 2) remifentanil [8] 3) naltrindole & remifentanil [8]	10 μl of 30 nM i.t.	10 min before remifentanil infusion	PI	Electronic von Frey device (g, withdrawal) + hot plate (s, withdrawal)	Hind paw	Baseline and 2 h, 6 h, 24 h, 48 h after the surgical procedure	2 days	1.0 μg/kg/min intravenous infusion for 60 min	YES	Mechanism confirmed by DOR agonist
16	Zhang et al. (2015)	PHA-543613 and/or PNU-120596	α7-nAChR selective agonist + α7-nAChR type II PAM	NMDAR phosphorylation inhibiton and proinflammatory cytokine reduction	NMDAR inhibition and proinflammatory cytokine reduction (both interventions)	R, SD, M	1) saline [8] 2) remifentanil [8] 3) PHA 3 μg & remifentanil [8] 4) PHA 6 μg & remifentanil [8] 5) PHA 12 μg & remifentanil [8] 6) PHU 2 μg & remifentanil [8] 7) PHU 4 μg & remifentanil [8] 8) PHU 8 μg & remifentanil [8] 9) PHA 6 μg & PHU 4 μg & remifentanil [8]	PHA-543613: 3 μg, 6 μg, 12 μg i.t. PNU-120596: 2 μg, 4 μg, 8 μg i.t.	Coadministration?	PI	Several von Frey filaments (g, withdrawal) + radiant heat test (s, withdrawal)	Hind paw (ipsilateral)	Baseline and 0.5 h, 1 h, 2 h, 4 h, 6h after interventions	6 h	?0.8 ml/h, subcutaneous infusion for 30 min	YES
17	Sun et al. (2016)	Magnesium or ketamine	NMDAR blocker + NMDAR blocker	NMDAR block + NMDAR block	NMDAR inhibition + NMDAR inhibition	R, SD, M	1) saline [6] 2) remifentanil [8] 3) ketamine & remifentanil [8] 4) magnesium 100 μg & remifentanil [8] 5) magnesium 300 μg & remifentanil [8]	Ketamine: 10 μg i.t. Magnesium: 100 μg, 300 μg i.t.	30 min before remifentanil infusion	PI	Electronic von Frey device (g, withdrawal) + radiant heat test (s, withdrawal)	Hind paw (ipsilateral)	Baseline and 2 h, 6 h, 24 h, 48 h, 72 h and 7 days after the surgical procedure	7 days	1.2 μg/kg/min intravenous infusion for 60 min	YES	Intrathecal catheters were placed. Re-exposure to remifentanil tested, wasn't successful
18	Gu et al. (2017)	PNU-120596 or BDNF-sequester TrkB/Fc	α7-nAChR type II PAM + BDNF neutraliser	KCC2 expression enhancement	BDNF/trkB-KCC2 signal enhancement	R, SD, M	1) saline [8] 2) remifentanil [8] 3) trkB/Fc & remifentanil [8] 4) PNU-120596 & remifentanil [8]	PNU-120596: 8 µg/kg i.t.TrkB/Fc: 5 µg i.t.	15 min before remifentanil infusion	PI	Several von Frey filaments (g, withdrawal) + radiant heat test (s, withdrawal)	Hind paw (ipsilateral)	Baseline and at 4 h and days 1, 2, 4, 7, 10, 12, 14, 21	21 days	80 µg/kg subcutaneous infusion for 30 min	YES
19	Liu et al. (2017)	N-acetyl-cysteine	Cysteine donor	MMP-9 inhibition and NMDAR phoshorylation inhibition	NMDAR inhibition and proinflammatory cytokine reduction and glial inhibition	R, SD, M	1) saline [8] 2) remifentanil [8] 3) remifentanil & NAC 25 mg/kg [8] 4) remifentanil & NAC 75 mg/kg [8] 5) remifentanil & NAC 150 mg/kg [8]	25 mg/kg, 75 mg/kg, 150 mg/kg i.p.	24 h after remifentanil infusion	PI	Dynamic Plantar Analgesiometer (g, withdrawal) + radiant heat test (s, withdrawal)	Hind paw	Baseline and 0.5 h, 2 h, 4 h, 8 h after NAC injection	8 h	0.04 mg/kg subcutaneous infusion for 30 min	YES
20	Sun et al. (2017)	Magnesium	NMDAR blocker	NMDAR block	NMDAR inhibition	R, SD, M	1) remifentanil [8] 2) magnesium 100 μg & remifentanil [8] 3) magnesium 300 μg & remifentanil [8]	100 μg, 300 μg i.t.	30 min before remifentanil infusion	PI	Electronic von Frey device (g, withdrawal) + radiant heat test (s, withdrawal)	Hind paw (ipsilateral)	Baseline and 2 h, 6 h, 24 h, 48 h after the surgical procedure	2 days	1.2 μg/kg/min intravenous infusion for 60 min	YES	Control group without incision.
21	Yuan et al. (2017)	Dexmedetomidine	α2-adrenergic agonist	NMDAR antagonism and NMDAR expression and trafficking inhibition	NMDAR inhibition	R, SD, M	1) saline [8] 2) remifentanil [8] 3) dexmedetomidine & remifentanil [8]	50 μg/kg s.c.	30 min before remifentanil infusion	PI	Electronic von Frey device (g, withdrawal) + hot plate (s, withdrawal)	Hind paw	Baseline and 2 h, 6 h, 24 h, 48 h after the surgical procedure	2 days	1.2 μg/kg/min intravenous infusion for 90 min	YES
22	Liu et al. (2018)	Naltrindole	Selective DOR inhibitor	AMPAR antagonism and AMPAR trafficking inhibition	AMPAR inhibition	R, SD, M	1) saline [8] 2) remifentanil [12] 3) remifentanil & naltrindole [12]	10 μl of 30 nM i.t.	Coadministration	PI	Several von Frey filaments (g, withdrawal) + hot plate (s, withdrawal)	Hind paw?	Baseline and 2 h, 6 h and 1, 2, 3, 5 and 7 days after surgery	7 days	1.0 ml/kg/min intravenous infusion for 60 min	YES
23	Lv et al. (2018)	Betulinic acid	Pentacyclic triterpenoid	Malondialdehyde, 3-nitrotyrosine, IL-1β and TNF-α production inhibition	Oxidative stress and proinflammatory cytokine inhibition	R, SD, M	1) vehicle [8] 2) remifentanil [8] 3) betulinic acid & remifentanil [8]	25 mg/kg i.g. for 7 days	for 7 days before remifntanil injection	PI	Several von Frey filaments (g, withdrawal) + radiant heat test (s, withdrawal)	Hind paw (ipsilateral)	Baseline and 2 h, 6 h, 24 h, 48 h after surgery	2 days	0.04 mg/kg subcutaneous infusion for 30 min	YES
24	Li et al. (2019)	Anxa1(2-26)	Annexin A1-derived peptide	CaMKII phosphorylation inhibition (via regulating spinal CXCL12/CXCR4)	NMDAR inhibition	R, SD, M	1) saline [6] 2) remifentanil [6] 3) Anax1 5 μg & remifentanil [6] 4) Anax1 50 μg & remifentanil [6] 5) Anax1 500 μg & remifentanil [6]	5 μg, 50 μg, 500 μg i.t.	? before remifentanil infusion	N/A	Electronic von Frey device (g, withdrawal) + hot plate (s, withdrawal)	Hind paw?	Baseline and 2 h, 6 h, 24 h, 48 h after remifentanil infusion	2 days	1.0 μg/kg/min intravenous infusion for 60 min	Mostly (lowest dose wasn't effective)
25	Gao et al. (2020)	IWP-2 or Ro 25-6981	Wnt3a inhibitor + NR2B antagonist	NMDAR expression inhibition + NMDAR antagonism	NMDAR inhibition	R, SD, M	1) saline [6] 2) remifentanil [6] 3) IWP-2 60 μM & remifentanil [6] 4) IWP-2 120 μM & remifentanil [6] 5) IWP-2 180 μM & remifentanil [6] 6) Ro 25-6981 & remifentanil [6]	IWP-2: 60 μM, 120 μM, 180 μM i.t. in 10 μL. Ro25-6981: 1.5μg i.t.	30 min before remifentanil infusion	PI	Electronic von Frey device (g, withdrawal) + radiant heat test (s, withdrawal)	Hind paw (ipsilateral)	Baseline and 2 h, 6 h, 10 h, 24 h, 48 h after remifentanil infusion	2 days	1.2 μg/kg/min intravenous infusion for 60 min	Mostly (lowest IWP-2 wasn't effective)	Ro 25-6981 was more effective
26	Qi et al. (2020)	Ketamine and/or KN93	NMDAR blocker + CaMKII inhibitor	NMDAR block + CaMKII inhibition	NMDAR inhibition	M, ICR, M	1) saline [9] 2) remifentanil [9] 3) ketamine 1.4 mg/kg & remifentanil [9] 4) ketamine 2.1 mg/kg & remifentanil [9] 5) ketamine 2.8 mg/kg & remifentanil [9] 6) KN93 50 μg/kg & remifentanil [8] 7) KN93 75 μg/kg & remifentanil [8] 8) KN93 100 μg/kg & remifentanil [8] 9) KN93 100 μg/kg & ketamine 2.1 mg/kg & remifentanil [8]	Ketamine: 1.4 mg/kg, 2.1 mg/kg, 2.8 mg/kg s.c. infusion. KN93: 50 μg/kg, 75 μg/kg, 100 μg/kg i.t.	Coadministration or 30 min before remifentanil infusion	PI	Several von Frey filaments (g, withdrawal) + hot plate (s, withdrawal)	Hind paw (ipsilateral + both)	Baseline and at 0.5 h, 2 h, 5 h, 24 h after surgery	1 day	0.04 mg/kg subcutaneous infusion for 30 min	YES
27	Zhou et al. (2020)	Dezocine	Mixed opioid receptor partial agonist/antagonist	CaMKII phosphorylation inhibition	NMDAR inhibition	M, ICR, M	1) saline [9] 2) remifentanil [9] 3) dezocine 1.5 mg/kg & remifentanil [9] 4) dezocine 3 mg/kg & remifentanil [9] 5) dezocine 6 mg/kg & remifentanil [9] 6) ketamine & remifentanil [9]	Dezocine: 1.5 mg/kg, 3 mg/kg, 6 mg/kg s.c. infusion. Ketamine: 2.8 mg/kg s.c. infusion.	Coadministration	PI	Several von Frey filaments (g, withdrawal) + hot plate (s, withdrawal)	Hind paw (both)	Baseline and at 0.5 h, 2 h, 5 h, 24 h after surgery	1 day	0.04 mg/kg subcutaneous infusion for 30 min	Mostly (lowest dose wasn't effective)
	Fentanyl
	Author & Year	Intervention	General Classification	OIH attenuation mechanism	Mechanism Group	Animals	Study Groups [N]	Dose & Administration	Time of Administration	Injury	QST	Location of Measurements	Time of Measurements	Lenght of the Trial	Opioid dose	Success	Comments
28	Celerier et al. (2000)	Ketamine	NMDAR blocker	NMDAR block	NMDAR inhibition	R, SD, M	1) saline [9] 2) fentanyl [9] 3) ketamine & fentanyl [10]	10 mg/kg s.c.	30 min before fentanyl	N/A	The Basile analgesimeter (g, vocalization)	Hind paw	Baseline and once a day for 5 days	5 days	60 μg/kg x4 s.c.	YES
29	Kang et al. (2002)	Ketorolac	Selective COX-1 inhibitor	COX inhibition (possible interaction with NMDARs)	NMDAR inhibition	R, SD, M	1) fentanyl & 5 μg ketorolac [6] 2) fentanyl & 15 μg ketorolac [6] 3) fentanyl & 50 μg ketorolac [6]	5 μg, 15 μg or 50 μg i.t.	24 h after fentanyl	N/A	Several von Frey filaments (g, withdrawal)	Left paw	Baseline and 30 min intervals for 2 h after ketorolac	1 day and 2 h	80 μg/kg x4 s.c.	Mostly (lowest dose wasn't effective)	There was also a fentanyl only group but measurements were done for 5 days
30	Laulin et al. (2002)	Ketamine	NMDAR blocker	NMDAR block	NMDAR inhibition	R, SD, M	1) saline [8] 2) fentanyl [10] 2) ketamine & fentanyl [8]	10 mg/kg s.c.	30 min before fentanyl	N/A	The Basile analgesimeter (g, vocalization)	Hind paw	Baseline and 30 min intervals for 5 h after fentanyl	6 h	60 μg/kg x4 s.c.	YES
31	Richebe et al. (2005)	Nitrous oxide	NMDAR antagonist and benzodiazepine agonist	NMDAR antagonism	NMDAR inhibition	R, SD, M	1) saline [10] 2) fentanyl [10] 3) fentanyl & N2O 10% [10] 4) fentanyl & N2O 20% [10] 5) fentanyl & N2O 30% [10] 6) fentanyl & N2O 40% [10] 7) fentanyl & PI & N2O 50% [10] 8) fentanyl & CI & N2O 20% [10] 9) fentanyl & CI & N2O 30% [10] 10) fentanyl & CI & N2O 40% [10] 11) fentanyl & CI & N2O 50% [10]	10%, 20%, 30%, 40%, 50% inhalation for 4h 15 min	Started 15 min before fentanyl	PI* or CI*	The Basile analgesimeter (g, vocalization)	Hind paw	Baseline and 30 min intervals for 6 h after fentanyl and once daily for 7 days	7 days	100 μg/kg x4 s.c.	Mostly (20% not effective for carrageenan)
32	Richebe et al. (2005)	Ketamine	NMDAR blocker	NMDAR block	NMDAR inhibition	R, SD, M	1) saline [12] 2) fentanyl [12] 3) ketamine & fentanyl [12]	10 mg/kg s.c. three times with 5h intervals	15 min before fentanyl	PI	The Basile Analgesimeter (g, vocalisation) + several von Frey filaments (mN, withdrawal)	Hind paw + both hind paws ?	Baseline and 2 h, 4 h, 6 h, 10 h after surgery and daily for 8 days	8 days	100 μg/kg x4 s.c.	YES	Also measured pain by weight-bearing changes
33	Van Elstraete et al. (2006)	Magnesium	NMDAR blocker	NMDAR block	NMDAR inhibition	R, SD, M	1) saline [8] 2) fentanyl [8] 2) magnesium & fentanyl [8]	100 mg/kg i.p.	30 min before fentanyl	N/A	Analgesymeter (g, vocalisation)	Hind paw	Baseline and 30 min intervals for 6 h after fentanyl and once daily for 5 days	5 days	60 μg/kg x4 s.c.	YES
34	Bessiere et al. (2007)	Nitrous oxide	NMDAR antagonist and benzodiazepine agonist	NMDAR antagonism	NMDAR inhibition	R, SD, M	1) saline [10] 2) fentanyl & CI+CI [10] 3) fentanyl & CI+CI & N2O [10] 4) fentanyl & CI+S [8] 5) fentanyl & CI+S & N2O [8]	50% inhalation for 4h 15 min	Started 15 min before fentanyl	CI+CI* or CI+S*	The Basile analgesimeter (g, vocalization)	Hind paw	Baseline and 6 h after carrageenan injection and for 13 days and day 20 6h after carrageenan and daily until day 36	36 days + 24 days	100 μg/kg x4 s.c.	YES	One group: non-nociceptive environmental stress on days 13, 15, and 20
35	Van Elstraete et al. (2008)	Gabapentin	VGCC inhibitor	VGCC inhibition	VGCC inhibition	R, SD, M	1) saline [8] 2) fentanyl 60 μg/kg x4 [6] 3) fentanyl 60 μg/kg x4 & gabapentin 30 mg/kg i.p. 30 min before first fentanyl dose [8] 4) fentanyl 60 μg/kg x4 & gabapentin 75 mg/kg i.p. 30 min before first fentanyl dose [7] 5) fentanyl 60 μg/kg x4 & gabapentin 150 mg/kg i.p. 30 min before first fentanyl dose [10] 6) fentanyl 60 μg/kg x4 & gabapentin 300 mg/kg i.p. 30 min before first fentanyl dose [7…	30 mg/kg, 75 mg/kg, 150 mg/kg, 300 mg/kg i.p. or 300 μg i.t.	30 min before first fentanyl dose or 300 min after last fentanyl dose	CI*	The Basile analgesimeter (g, withdrawal)	Hind paw	Baseline and 30 min intervals for 240–300 min after fentanyl and twice a day for 5 days	5 days	60 μg/kg x4 or 100 μg/kg x4 s.c.	Mostly (3rd study group with low dose wasn't effective)
36	Mert et al. (2009)	Magnesium	NMDAR blocker	NMDAR block	NMDAR inhibition	R, Wistar, F	1) saline [8] 2) fentanyl [8] 3) fentanyl & magnesium [8]	2 mg intraplantar injection	Coinjection with fentanyl	N/A	Radiant heat test (s, withdrawal)	Both paws?	Baseline and at 1 h, 2 h, 3 h, 24 h after treatment	24 h	3.5 μg intraplantar administration	YES	Local not systematic?
37	Richebe et al. (2009)	Sevoflurane	Complex & unclear	NMDAR antagonism	NMDAR inhibition	R, SD, M	1) saline [15] 2) fentanyl [15] 3) sevoflurane 1% & fentanyl [15] 4) CI & fentanyl [15] 5) CI & sevoflurane 1% & fentanyl [15] 6) CI & sevoflurane 1.5% & fentanyl [15]	1%, 1.5% inhalation for 4 h 30 min	50 min before first fentanyl injection	CI*	The Basile analgesimeter (g, vocalization)	Hind paw	No carrageenan groups: baseline and 20 min after sevoflurane exposure started, 1 h after the first fentanyl injection, 30 min intervals for 8 h, daily for seven days + Carrageenan groups: baseline and 2 h intervals for 8h and daily for seven days	7 days	60 μg/kg x4 s.c.	Partly (not in CI groups)
38	Le Roy et al. (2011)	BN2572	NMDAR antagonist	NMDAR antagonism	NMDAR inhibition	R, SD, M	1) saline [8] 2) fentanyl [8] 2) BN2572 & fentanyl [8]	0.3 mg/kg s.c.	30 min before fentanyl injection	S	The Basile analgesimeter (g, vocalization)	Hind paw (both)	Baseline and 1 h, 2h, 3 h, 4 h after fentanyl injection	5 h	50 ng/kg s.c.	YES	Prestressed rats
39	Van Elstraete et al. (2011)	Ketamine and/or gabapentin	NMDAR blocker + spinal VGCC inhibitor	NMDAR block + spinal VGCC inhibition	NMDAR inhibition + spinal VGCC inhibition	R, SD, M	1) ketamine & fentanyl [18] 2) gabapentin & fentanyl [17] 3) ketamine & gabapentin & fentanyl [18]	Ketamine: 10-15 mg/kg s.c. Gabapentin: 270-330 300 mg/kg i.p. Ketamine-Gabapentin combination: 3-6 mg/kg s.c. and 90-180 mg/kg i.p.	30 minutes before the first fentanyl injection	N/A	Several von Frey filaments (nM, withdrawal)	Hind paw	Baseline and day 1	1 day	60 μg/kg x4 s.c.	YES	Defined the median effective doses, not 100% if this is eligible because up-and-down dosing was used, there was also saline control group but measurements were done for 6 days
40	Wei et al. (2012)	Gabapentin	VGCC inhibitor	VGCC inhibition	VGCC inhibition	R, SD, M	1) saline [10] 2) fentanyl [10] 3) gabapentin 25 mg/kg & fentanyl [10] 4) gabapentin 50 mg/kg & fentanyl [10]	25 mg/kg, 50 mg/kg i.p.	30 minutes before the first fentanyl injection and 5 h after the last fentanyl injection	N/A	Radiant heat test (s, withdrawal)	Hind paw (not specified)	Baseline and every 30 min for 4 h (except 210 min) and day 2, day 3	3 days	60 μg/kg x4 s.c.	YES
41	Li et al. (2016)	KN93	CaMKII inhibitor	CaMKII inhibition	NMDAR inhibition	R, SD, M	1) fentanyl [8-10?] 2) fentanyl & KN92 [8-10?] 3) fentanyl & KN93 5 nmol [8-10?] 4) fentanyl & KN93 7.5 nmol [8-10?] 5) fentanyl & KN93 10 nmol [8-10?]	5-10 nmol microinjection to amygdala	6.5 h after the last fentanyl dose	N/A	Several von Frey filaments (g, withdrawal) + radiant heat test (s, withdrawal)	Hind paw + hind paw	Baseline and at 1 h, 5 h, 6 h, 6.5 h, 7 h, 8 h and daily for 5 days	5 days	60 μg/kg x4 s.c.	YES
	Morphine
	Author & Year	Intervention	General Classification	OIH attenuation mechanism	Mechanism Group	Animals	Study Groups [N]	Dose & Administration	Time of Administration	Injury	QST	Location of Measurements	Time of Measurements	Lenght of the Trial	Opioid dose	Success	Comments	Chronic/Acute
42	Dunbar et al. (2000)	Ibuprofen	COX inhibitor	COX inhibition	COX inhibition	R, SD, M	1) saline [4-7] 2) morphine [8] 3) morphine & ibuprofen 136 nM [8] 4) morphine & ibuprofen 13.6 nM [8] 5) morphine & ibuprofen 1.36 nM [8]	136 nM, 13.6 nM, 1.36 nM in 10 μL bolus via spinal catheter	After morphine injections	N/A	Several von Frey filaments (head shaking, teeth chattering, spontaneous squeaking, jumping, urination, and squeaking) + radiant heat test (s, withdrawal)	Rear flank + hind paw (right)	Baseline and 15 min intervals for 1 h after naloxone injection	5 days 1 h	20 nmol/μL/h spinal infusion for 5 days	Partly (lowest dose wan't effective, von Frey withdrawal behaviours weren't different for any group)		C
43	Crain & Shein (2001)	Naltrexone	Opioid antagonist	Excitatory opioid R inhibition	Excitatory opioid R inhibition	M, Swiss–Webster mice, M	1) saline [8] 2) morphine 1 μg/kg [8] 3) naltrexone 1 ng/kg & morphine 1 μg/kg [8] 4) morphine 0.1 μg/kg [8] 5) naltrexone 1 pg/kg & morphine 0.1 μg/kg [8]	1 ng/kg, 1 pg/kg injection (type not mentioned, likely to be s.c.)	Coadministration	N/A	Warm water tail-flick test (s, withdrawal)	Tail	Baseline and at 0.5 h, 1 h, 2 h, 3 h, 4 h, 5 h, 6 h	6 h	1 μg/kg or 0.1 μg/kg s.c.	YES		A
44	Raghavendra et al. (2004)	Propentofylline	Phosphodiesterase inhibitor	Glial inhibition and proinflammatory cytokine reduction	Glial inhibition and proinflammatory cytokine reduction	R, SD, M	1) saline [8] 2) morphine [8] 3) morphine & propentofylline 1 μg [8] 4) morphine & propentofylline 10 μg [8]	1 μg, 10 μg i.t. daily for 5 days	Coadministration	N/A	Several von Frey filaments (g, withdrawal) + Analgesy-Meter (g -> %, withdrawal) + warm water tail-flick test (s -> %, withdrawal)	Hind paw (not specified) + hind paw (not specified) + tail	16 h after the last injection of morphine	5 days 16 h	10 mg/kg s.c. twice a day for 5 days	YES		C
45	Dogrul et al. (2005)	Amlodipine	L-type calcium channel blocker	L-type calcium channel block	L-type calcium channel block	M, Swiss–Webster mice, M	1) saline [?] 2) morphine [not mentioned] 2) amlodipine & morphine [not mentioned]	10 μg i.t. twice a day for 8 days	5 min before morphine injections	N/A	Radiant heat tail-flick test (s, withdrawal) + several von Frey filaments (g, withdrawal) + hotplate (s, withdrawal)	Tail + hind paw (not specified) + hind paw (both)	Baseline and daily for 20 days	20 days	10 μg i.t. twice a day for 8 days	YES		C
46	Van Elstraete et al. (2005)	Ketamine	NMDAR blocker	NMDAR block	NMDAR inhibition	R, SD, M	1) saline [8] 2) morphine [8] 2) ketamine & morphine [8]	10 mg/kg s.c.	Before morphine (time not specified)	N/A	The Basile analgesimeter (g, withdrawal)	Hind paw (right)	Baseline and 30 min intervals for 6 h and daily for 5 days	5 days	10 mg/kg i.t.	YES		A
47	Juni et al. (2006)	MK-801	NMDAR antagonist	NMDAR antagonism	NMDAR inhibition	M, ICR, M	1) placebo pellets & morphine [more than 7] 2) placebo pellets & MK-801 & morphine [more than 7]	0.05 mg/kg MK-801 s.c.	Coadministration	N/A	Warm water tail-flick test (s, withdrawal)	Tail	Daily for 6 days + 30 min intervals for 2 h	6 days 2 h	1.6 mg/kg or 40.0 mg/kg daily infusion for 6 days	YES	Naltrexone treated = the mechanism is other than opioid receptors	C
48	Dunbar et al. (2012)	Ketorolac	Selective COX-1 inhibitor	COX inhibition	COX inhibition	R, SD, M	1) saline [16-24] 2) morphine [16-24] 3) morphine & ketorolac [16-24] 4) morphine & naloxone [16-24] 5) morphine & ketorolac & naloxone [16-24]	5 mg/kg s.c. daily for 4 days	Coadministration	N/A	Radiant heat test (s, withdrawal)	Hind paw (right)	Daily for 5 days (day 1 as baseline)	5 days	10 nmol/µl/h i.t. for 4 days	Partly (significant different to MSN on days 4 and 5 but not to MSS)	Daily naloxone used = recurrent withdrawal	C
49	Esmaeili-Mahani et al. (2007)	Nifedipine	Calcium channel blocker	Morphine-induced corticosterone secretion inhibition	Morphine-induced corticosterone secretion inhibition	R, Wistar, M	1) vehicle [?] 2) morphine 1 μg/kg [8] 2) nifedipine 2 mg/kg & morphine 1 μg/kg [8] 3) morphine 0.01 μg/kg [8] 4) nifedipine 10 μg/kg & morphine 0.01 μg/kg [8] 5) adrenalectomy & morphine 1 μg/kg [8] 6) adrenalectomy & nifedipine 2 mg/kg & morphine 1 μg/kg [8] 7) adrenalectomy & corticosterone & morphine 1 μg/kg [6] 8) adrenalectomy & corticosterone & nifedipine 2 mg/kg & morphine 1 μg/kg [6]	2 mg/kg i.p., 10 μg/kg i.t.	Coadministration	N/A	Radiant heat tail-flick test (s, withdrawal)	Tail	Baseline and 30 min, 60 min, 120 min, 180 min, 240 min, 300 min after morphine & intervention injections	5 h	1 μg/kg i.p. or 0.01 μg/kg i.t.	YES	Corticosterone increases pain	A
50	Tumati et al. (2008)	Raf-1 siRNA	Raf-1 siRNA	Raf-1 expression	CGRP inhbition	R, SD, M	1) vehicle [6] 2) morphine [6] 3) morphine & non-targeting dsRNA [6] 4) morphine & Raf-1 siRNA [6]	2 µg i.t. once a day for 3 days	On the three days before morphine infusions	N/A	Radiant heat test (s, withdrawal)	Hind paw (not specified)	Baseline and on day 6	9 days	45 µg/µl/h s.c. infusion for 6 days	YES		C
51	Esmaeili-Mahani et al. (2010)	Olive leaf extract	Calcium channel blocker	Calcium channel block and proinflammatory cytokine reduction	Calcium channel block and proinflammatory cytokine reduction	R, Wistar, M	1) vehicle [7-8] 2) morphine [7-8] 3) morphine & OLE 6 mg/kg [7-8] 4) morphine & OLE 12 mg/kg [7-8]	6 mg/kg, 12 mg/kg i.p.	Coadministration	N/A	Radiant heat tail-flick test (s -> %, withdrawal) + hot plate (s -> %, withdrawal)	Tail + hind paw (both)	Baseline and 30 min, 60 min, 120 min, 180 min, 240 min, 300 min after morphine & intervention injections	5 h	1 μg/kg i.p.	YES	Olive leaf extract has some analgesic effects on its own	A
52	Tumati et al. (2010)	Raf-1 siRNA	Raf-1 siRNA	Raf-1 expression	CGRP inhbition	R, SD, M	1) vehicle [6] 2) morphine [6] 3) non targeting dsRNA & morphine [6] 4) Raf-1 siRNA & morphine [6]	2 µg i.t. once a day for 3 days	On the three days before morphine infusions	N/A	Radiant heat test (s, withdrawal) + several von Frey filaments (g, withdrawal) + warm water tail-flick test (s, withdrawal)	Hind paw (not specified) + hind paw (right) + tail	Baseline and 6 h and once a day for 6 days	9 days	45 nmol/µL/h s.c. infusion every other day for 6 days	YES		C
53	Gupta et al. (2011)	Magnesium or dextromethorphan or d-serine	NMDAR blocker + NMDAR antagonist + NMDAR agonist	NMDAR block + NMDAR antagonism + NMDAR internalisation	NMDAR inhibition + NMDAR inhibition + NMDAR inhibition	M, Swiss albino, M	1) saline [12] 2) morphine [12] 3) morphine & magnesium 2 mg/kg [10] 4) morphine & magnesium 5 mg/kg [10] 5) morphine & dextromethorphan 2 mg/kg [8] 6) morphine & dextromethorphan 5 mg/kg [8] 7) morphine & dextromethorphan 10 mg/kg [10] 8) morphine & d-serine 2 mg/kg [8] 9) morphine & d-serine 5 mg/kg [10] 10) morphine & d-serine 10 mg/kg [10]	Magnesium: 2 mg/kg, 5 mg/kg i.p. Dextromethorphan: 2 mg/kg, 5 mg/kg, 10 mg/kg i.p. D-serine: 2 mg/kg, 5 mg/kg, 10 mg/kg i.p.	Coadministration	N/A	Radiant heat tail-flick test (s, withdrawal)	Tail	Baseline and 30 min intervals for 6 h and at 24h	1 day	2 mg/kg s.c.	YES		A
54	Liang et al. (2011)	Ondansetron	5-HT3 R antagonist	5-HT3 R antagonism	5-HT3 R antagonism	M, C57BL/6J, M	1) morphine [6] 2) morphine & ondansetron s.c. [6] 3) morphine & ondansetron s.c. twice a day for 4 days [6] 4) morphine & ondansetron i.t. [6] 5) morphine & ondansetron 1 μg peripheral injection [6] 6) morphine & ondansetron 10 μg peripheral injection [6]	2 mg/kg s.c. (one injection experiment) or 1 mg/kg s.c. twice a day for 4 days or 1 μg i.t. (one injection experiment) or 1 μg, 10 μg peripheral hind paw injection (one injection experiment)	Coadministration (twice a day for 4 days) or 4 days after morphine or coadministration (study groups 3 and 4)	N/A	Several von frey filaments (g, withdrawal)	Hind paw (not specified)	Baseline and 0 h, 0.5 h, 1 h, 2 h (and at 4h for intrathecal group) after ondansetron injection + baseline and day 4	4 days 2 h + 4 days 4 h + 4 days	10 mg/kg twice per day on day 1, 20 mg/kg twice per day on days 2–3 and 40 mg/kg twice per day on day 4 (all s.c.)	Mostly (peripheral injections weren't)		C
55	Tumati et al. (2011)	PKA siRNA	PKA siRNA	PKA expression	CGRP inhbition	R, SD, M	1) vehicle [6] 2) morphine [6] 3) PKA siRNA & morphine [6]	2 µg i.t. once a day for 3 days	On the three days before morphine infusions	N/A	Radiant heat test (s, withdrawal) + several von Frey filaments (g, withdrawal)	Hind paw (not specified + right)	Baseline and 6 h and once a day for 6 days + on day 6	9 days	45 nmol/µL/h s.c. infusion for 6 days	YES		C
56	Chen et al. (2012)	Ceftriaxone	Beta-Lactam antibiotic	GLT-1 expression enhancement	GLT-1 expression enhancement	M, ICR, M	1) saline [5] 2) morphine [5] 3) ceftriaxone & morphine [5]	200 mg/kg i.p. daily for 7 days	Started 3 days prior to morphine injections and continued for a total of 7 days	N/A	Several von Frey filaments (g, withdrawal) + radiant heat test (s, withdrawal)	Paw (not specified) + hind paw (left)	Baseline and once a day for 7 days after ceftriaxone was discontinued	14 days	20 mg/kg s.c. twice a day for 3 days and 40 mg/kg s.c. twice a day on 4th day	YES		C
57	Tumati et al. (2012)	L-732,138	Tachykinin NK1 R antagonist	Glial inhibition and proinflammatory cytokine reduction	Glial inhibition and proinflammatory cytokine reduction	R, SD, M	1) saline [6] 2) morphine [6] 3) morphine & L-732,138 [6]	20 μg/5 μl i.t. twice a day for 6 days	Coadministration	N/A	Several von Frey filaments (g, withdrawal) + radiant heat test (s, withdrawal)	Hind paw (right) + hind paw (not specified)	Baseline and 96 h after the last drug administration	10 days	5 mg/kg i.p. twice a day for 6 days	YES	Also tested an opioid peptide covalently coupled to a Tachykinin NK1 receptor antagonist	C
58	Wei et al. (2012)	Gabapentin	VGCC inhibitor	Adenylyl cyclase and PKC inhibition and NMDAR antagonism	Adenylyl cyclase and PKC inhibition and NMDAR antagonism	R, SD, M	1) saline [10] 2) morphine [10] 3) gabapentin 25 mg/kg & morphine [10] 4) gabapentin 50 mg/kg & morphine [10]	25 mg/kg, 50 mg/kg i.p.	30 min before each morphine injection	N/A	Radiant heat test (s, withdrawal)	Hind paw (not specified)	Baseline and day 1, day 3, day 5, day 7, day 8, day 9	9 days	10 mg/kg s.c. twice a day for 7 days	YES		C
59	Xin et al. (2012)	Melatonin	Melatonin R agonist	PKC inhibition and cAMP downregulation	PKC inhibition and cAMP downregulation	R, SD, M	1) saline [12] 2) morphine [12] 3) morphine & melatonin 25 mg/kg [12] 4) morphine & melatonin 50 mg/kg [12] 5) morphine & melatonin 100 mg/kg [12]	25 mg/kg, 50 mg/kg, 100 mg/kg i.g. once a day for 7 days	Coadministration	N/A	Warm water tail-flick test (s -> %, withdrawal)	Tail	Baseline and day 1, day 3, day 5, day 7, day 8, day 9	9 days	10 mg/kg s.c. twice a day for 7 days	Mostly (lowest dose wasn't effective, others were)		C
60	Milne et al. (2013)	Efaroxan or atipamezole or yohimbine	Alpha-2-adrenoceptor antagonist + alpha-2-adrenoceptor antagonist + alpha-2-adrenoceptor antagonist	Alpha-2-adrenoceptor antagonism	Alpha-2-adrenoceptor antagonism	R, SD, M	1) saline [5-6] 2) morphine [5-6] 3) morphine & (+) efaroxan [5-6] 4) morphine & (-) efaroxan [5-6] 5) morphine & atipamezole [5-6] 6) morphine & yohimbine [5-6]	Efaroxan: 1.3 ng i.t. Atipamezole: 0.08 ng i.t. Yohimbine: 0.02 ng i.t.	Coadministration	N/A	Radiant heat tail-flick test (s -> %, withdrawal)	Tail	Baseline and at 15 min, 30 min, 45 min, 60 min, 75 min, 90 min, 120 min, 150 min, 180 min, 210 min, 240 min	4 h	0.05 ng i.t.	Mostly (negative enantiomer wasn't)		A
61	Orru et al. (2014)	Withania somnifera root extract	Unclear	GABAA agonism and GABAB agonism and NMDA antagonism and DOR antagonism	GABAA agonism and GABAB agonism and NMDA antagonism and DOR antagonism	M, CD-1, M	1) saline [7-11] 2) morphine [7-11] 3) WSE & morphine [7-11]	100 mg/kg i.p.	30 min before morphine	N/A	Radiant heat tail-flick test (s, withdrawal)	Tail	Baseline and at 30 min, 60 min, 120 min, 240 min, 300 min, 360 min, 420 min	7 h	2.5 mg/kg s.c.	YES		A
62	Li et al. (2014)	Re or Rg1 or Rb1 ginsenosides	Unclear	Not known	Not known	M, ICR, M	1) saline [study group sizes not mentioned] 2) morphine [] 3) morphine & Re 100 mg/kg [] 4) morphine & Re 200 mg/kg [] 5) morphine & Re 300 mg/kg [] 6) morphine & Rg1 100 mg/kg [] 7) morphine & Rg1 200 mg/kg [] 8) morphine & Rg1 300 mg/kg [] 9) morphine & 100 mg/kg Rb1 [] 10) morphine & Rg1 200 mg/kg [] 11) morphine & Rg1 300 mg/kg [study group sizes not mentioned]	100 mg/kg, 200 mg/kg, 300 mg/kg i.g. twice a day for 2 days	On two days after morphine injections were stopped	N/A	Hot plate test (s, withdrawal)	Hind paw (both)	Day 10	10 days	10 mg/kg s.c. three times on day 1, dose was escalated by 10 mg/kg everyday for 7 days	Mostly not (only Re 300 mg/kg produced a statistical difference)		C
63	Sanna et al. (2015)	CTOP or PD98059	MOR antagonist + MEK inhibitor	Mu opioid antagonism + ERK pathway inhibition	Mu opioid antagonism + ERK pathway inhibition	M, CD-1, M	1) saline [12] 2) morphine [12] 3) morphine & CTOP [12] 4) PD98059 & morphine [12]	PD98059: 20 µg i.t. CTOP: 0.1 mg i.t.	10 min or 60 min before morphine injection	N/A	Hot plate test (s, licking of paws)	Front or hind paws	15 min, 30 min, 45 min, 60 min after morphine + before and after treatments (time not specified)	55 min + not specified but probably within 2 h	1 µg/kg s.c.	YES		A
64	Song et al. (2015)	Melatonin	Melatonin R agonist	PKC and NMDAR expression inhibition	NMDAR inhbition and PKC inhibition	R, SD, M	1) saline [6] 2) morphine [6] 3) morphine & melatonin [6]	10 mg/kg i.p.	Coadministration	N/A	Several von Frey filaments (g, withdrawal) + radiant heat test (s, withdrawal)	Hind paw (both)	Baseline and day 1, day 3, day 5, day 7, day 14	14 days	10 mg/kg s.c. for 12 days	YES		C
65	Hu et al. (2016)	Curcumin PLGA nanoformulation or unformulated curcumin	Unclear	CaMKII inhibition	NMDAR inhibition	M, ICR, M	1) vehicle i.t. [6] 2) morphine [6] 3) morphine & unformulated curcumin i.t. [6] + 4) vehicle oral [6-8] 5) morphine & PLGA curcumin 2 mg/kg [6-8] 6) morphine & PLGA curcumin 6 mg/kg [6-8] 7) morphine & PLGA curcumin 20 mg/kg [6-8]	Unformulated curcumin: 30μg i.t. PLGA curcumin: 2 mg/kg, 6 mg/kg, 20 mg/kg oral administration.	2 days after morphine injections	N/A	Several von Frey filaments (g, withdrawal) + radiant heat test (s, withdrawal)	Paw (not specified)	Baseline and during day 6 30 min intervals for 4 h	6 days	20mg/kg s.c. twice a day for 3 days and 40mg/kg s.c. twice on day 4	Mostly (i.t. worked, 2 mg/kg was ineffective, 20 mg/kg was effective, 6 mg/kg was partly effective)	Successful intervention, effectiveness depends on the dose	C
66	Hua et al. (2016)	Mesenchymal stem cells	Unclear	Glial inhibition and anti-inflammatory cytokine production	Glial inhibition and anti-inflammatory cytokine production	R, SD, M and M, C57BL/6J, (sex not specified)	1) saline [6] 2) morphine [11] 3) MSC i.t. 1 day before & morphine [12] 4) MSC i.v. 1 day before & morphine [12] 5) MSC i.t. 7 day before & morphine [7] 6) MSC i.v. 7 day before & morphine [] 7) morphine & MSC i.t. on day 14 [7] 9) morphine & MSC i.v. on day 14 [7]	0.5 million MSCs i.t. or 0.5 million MSCs i.v.	1 day or 7 days before morphine injections or 14 days after morphine injections	N/A	Several von Frey filaments (g, withdrawal) + warm water tail-flick test (s, withdrawal)	Hind paw (right) + tail	Baseline and until 28 days	28 days	7.5 mg/kg s.c. daily for rats and 10 mg/kg s.c. daily for mice	YES		C
67	Corder et al. (2017)	Methylnaltrexone bromide	Peripherally restricted MOR antagonist	MOR antagonism	MOR antagonism	M, C57Bl/6J, M	1) saline [17] 2) morphine [19] 3) morphine & methylnaltrexone bromide [10]	10 mg/kg s.c. once a day for 7 days	Coadministration	N/A	Hotplate (s and N; paw flinch, paw guard, paw attending, escape jump)	Paw (not specified)	Day 1 and day 7 over 45 min	7 days	10 mg/kg s.c. once a day for 7 days	YES		C
68	Ferrini et al. (2017)	CLP257 or CLP290	KCC2 enhancer + KCC2 enhancer	KCC2 expression enchancement	KCC2 enhancement	R, (strain not specified), M	1) vehicle [15] 2) morphine [14] 3) morphine & CLP290 [12] + 4) saline & vehicle [8] 5) morphine & vehicle [8] 6) morphine & CLP257 [8] + 7) saline & CLP257 [9] 8) morphine & CLP257 [7]	CLP290: 100 mg/kg orally twice a day for 7 days. CLP257: 100 mg/kg i.p.	Coadministration + day after morphine injections + on two days after morphine injections	N/A	Several von Frey filaments (?, withdrawal) + vocalisation to s.c. morphine injections (number of vocalisations??)	Paw (not specified) + not specified	Daily for 7 days & day 7 + on day 1, day 7, day 8, day 9 + daily for 8 days (day 1 as baseline, measurements taken 1 h before first morphine injection of the day)	7 days + 9 days + 8 days	10 mg/kg s.c. twice a day for 7 days + 10 mg/kg s.c. twice a day for 8 days + 10 mg/kg s.c. twice a day for 6 days	YES		C
69	Haleem et al. (2017)	Buspirone	5-HT1A R partial agonist	5-HT1A agonism	5-HT1A agonism	R, Wistar, M	1) saline [6] 2) morphine [6] 3) morphine & buspirone 1 mg/kg [6] 4) morphine & buspirone 2 mg/kg [6]	1 mg/kg or 2 mg/kg i.p.	Coadministration	N/A	Hot plate test (s and number, licking)	Paw (not specified)	Not mentioned	13 days	7.5 mg/kg i.p. on day 3, day 5, day 7, day 9, day 11, day 13	YES		C
70	Datta et al. (2020)	DAMGO or GAT211	MOR agonist + CB1R PAM	MOR agonism + CB1R PAM	MOR agonism + CB1R PAM	R, Wistar, M	1) saline [5] 2) morphine [6] 3) morphine & DAMGO 0.03 μg [6] 4) morphine & DAMGO 0.1 μg [6] 5) morphine & DAMGO 0.3 μg [6] 6) morphine & DAMGO 1 μg [6] 7) morphine & GAT211 1 μg [6] 8) morphine & GAT211 1 μg [6] 9) morphine & GAT211 5 μg [6] 10) morphine & GAT211 10 μg [6] 11) morphine & GAT211 20 μg [6]	DAMGO: 0.03 μg, 0.1 μg, 0.3 μg, 1 μg. GAT211: 1 μg, 5 μg, 10 μg, 20 μg	After morphine injections	N/A	Radiant heat test (s, withdrawal)	Paw (not specified)	15 min after each treatment injection	6 days 1 h	10 mg/kg s.c. twice a day for 6 days	Partly (GAT211 wan't)	GAT211 antagonized the anti-nociceptive effects of DAMGO	C
71	Doyle et al. (2020)	W146 or JTE-013 or CAY10444 or NIBR-14 or SEW2871 or S1pr1 siRNA or NIBR-15 or fingolimod or ponesimod	W146 (S1PR1 antagonist) or JTE-013 (S1PR2 antagonist) or CAY10444 (S1PR3 antagonist) or NIBR-14 (S1PR1 antagonist) or SEW2871 (S1PR1 agonist) or S1pr1 siRNA (S1pr1 silencer) or NIBR-15 (S1PR1 antagonist) or fingolimod (S1PR1 antagonist) or ponesimod (S1PR1 antagonist)	S1PR antagonism and expression inhibition	S1PR antagonism and expression inhibition	R, SD, M&F and R, Fischer 344, M	1) saline [6] 2) morphine [6] 3) morphine & W140 [6] 4) morphine & W146 0.2 nmol/day [6] 5) morphine & W146 0.7 nmol/day [6] 6) morphine & W146 2 nmol/day [6] 7) morphine & JTE-013 [4] 8) morphine & CAY1044 [4] 9) morphine & NIBR-14 i.t. 3 nmol/day [4] 10) morphine & SEW2871 2 nmol/day [4] 11) morphine & SEW2871 20 mg/kg/day [4] 12) morphine & non-targeting siRNA [6] 13) morphine & S1pr1 siRNA [6…	W146: 0.2 nmol/day, 0.7 nmol/day, 2 nmol/day. JTE-013: 2 nmol/day. CAY1044: 2 nmol/day. NIBR-14: 3 nmol/day i.t., 0.3 mg/kg/day oral, 1 mg/kg/day oral, 3 mg/kg/day. NIBR-15: 3 mg/kg/day oral. SEW2871: 2 nmol/day i.t., 20 mg/kg/day i.p. S1pr1 siRNA: 2 μg i.t. FTY720: 0.03 mg/kg/day oral, 0.01 mg/kg/day oral, 0.1 mg/kg/day oral. Ponesimod: 3 mg/kg/day.	Coadministration	CCI*	Radiant heat test (s, withdrawal)	Hind paw (not specified, ipsilateral for CCI)	Baseline and day 1, day 3, day 6 + day 6 + Baseline and day 10 and weekly for 8 weeks	6 days + 6 days + 8 weeks	75 μg/μl/h (~8.2–9 mg/kg/d) s.c. infusion for 7 days by implated minipump + 5 mg/kg/ml s.c. twice a day for 5 days	Partly (everything apart from JTE-013, CAY1044, SWE2871, NIBR-14 0.3 and FTY720 0.03)		C
72	Lin et al. (2020)	TUDCA or AEBSF or 4μ8C or salubrinal or adenovirus-HSP70 or glibenclamide	ER stress supressor + serine protease inhibitor + IRE1α inhibitor + eIF2α dephosphorylation inhibitor + HSP70 overexpressor + potassium channel blocker	TUDCA or salubrinal or adenovirus-HSP70 or glibenclamide: ER stress suppression + AEBSF or 4μ8C: ER stress supression and NMDA phoshorylation inhibition and PKA phosphorylation inhibition	ER stress supression + ER stress supression and NMDA phoshorylation inhibition and PKA phosphorylation inhibition	M, CD-1, M	1) vehicle [8] 2) morphine [8] 3) TUDCA & morphine [8] 4) AEBSF & morphine [8] 5) 4μ8C & morphine [8] 6) salubrinal & morphine [8] 7) adenovirus-HSP70 & morphine [8] 8) glibenclamide 0.08 μg & morphine [8] 9) glibenclamide 0.4 μg & morphine [8] 10) glibenclamide 2 μg & morphine [8]	TUDCA: 100 μg/10 μL i.t. Glibenclamide or TUDCA or AEBSF or 4μ8C or salubrinal or adenovirus-HSP70. Glibenclamide: 0.08 μg, 0.4 μg, 2 μg.	30 min before each morphine (TUDCA, AEBSF, 4μ8C, salubrinal) or 15 min before (glibenclamide) or 24 h before, 24 h after, and 72 h after the first morphine injection (adenovirus-HSP70)	N/A	Warm water tail-flick test (s, withdrawal)	Tail	Once a day for 6 day (first day as baseline)	6 days	5 mg/kg s.c. twice a day for 6 days	Mostly (Everything apart from salubrinal)		C
	Legend
	Animal Species, Strain & Sex	Animals	R = rats	M = mice		M (latter) = male	F = female	SD = Sprague-Dawley
	Injury	PI = plantar incision	CI = carrageenan injection	S = stress			* = not in all study groups
	Not specified information in the article
